# Supplementary material for: Development of an Automated Online Flow Cytometry Method to Quantify Cell Density and Fingerprint Bacterial Communities
Source: Cells. 2023 Jun 6;12(12):1559. doi: 10.3390/cells12121559 (PMC10296507; doi:10.3390/cells12121559)
Supplement: Supplementary file 1 [file cells-12-01559-s001.zip]

Archive with 1 entries (1 files):
- cells-2384374-supplementary.pdf
